# Supplementary material for: Influenza Virus Isolation for Public Health Surveillance Before, During, and After the COVID-19 Pandemic: Experiences from the New York State National Influenza Reference Center Laboratory
Source: Infect Dis Rep. 2026 Jul 10;18(4):71. doi: 10.3390/idr18040071 (PMC13398334; doi:10.3390/idr18040071)
Supplement: Supplementary file 1 [file idr-18-00071-s001.zip]

Archive with 1 entries (1 files):
- idr-4269256-supplementary.pdf
